# Supplementary material for: Transcriptomic Analysis of Diabetic Erectile Dysfunction Rats After Red Blood Cell Exosome Treatment
Source: Genes (Basel). 2025 Jun 29;16(7):768. doi: 10.3390/genes16070768 (PMC12295123; doi:10.3390/genes16070768)
Supplement: Supplementary file 1 [file genes-16-00768-s001.zip]

Archive with 1 entries (1 files):
- genes-3699680-supplementary.pdf
